# Supplementary material for: Rifampin resistance and its fitness cost in Riemerella anatipestifer
Source: BMC Microbiol. 2019 May 23;19:107. doi: 10.1186/s12866-019-1478-7 (PMC6533769; doi:10.1186/s12866-019-1478-7)
Supplement: Supplementary file 1 — Table S1. Primers and descriptions used in this study (XLSX 10 kb) [file 12866_2019_1478_MOESM1_ESM.xlsx]

## Sheet: Sheet1
	Table S1. Primers and descriptions used in this study
	Primer	Sequence(5’→3’)	Application
	rpoB-Fa	CATGCCATGGATGAGTAAATCAAAGACGACACAAAA	Cloning of rpoB full-length gene, upstream
	rpoB-Ra	CCGCTCGAGTTATTCCTCTAACCTTACATCTAATCCTAA	Cloning of rpoB full-length gene, downstream
	382-Fb	CGTAGACGAAAGTaTAGAGGTGCTTA	Introduction of point mutation GAT382ATA, upstream
	382-Rb	TAAGCACCTCTAtACTTTCGTCTACG	Introduction of point mutation GAT382ATA, downstream
	491-Fb	CCACTTTCTGAGATTACAaATAAGAGAA	Introduction of point mutation CTA491AAT, upstream
	491-Rb	TTCTCTTATtTGTAATCTCAGAAAGTGG	Introduction of point mutation CTA491AAT, downstream
	494-Fb	AGATTACACATAAGAGAAaATTATCAGCTT	Introduction of point mutation AGA494AAA, upstream
	494-Rb	GGTCCTAAAGCTGATAATtTTCTCTTAT	Introduction of point mutation AGA494AAA, downstream
	502-Fb	CTTTAGGACCTGGTGcTCTTTCTA	Introduction of point mutation GGT502GCT, upstream
	502-Rb	TCTAGAAAGAgCACCAGGTCCTAA	Introduction of point mutation GGT502GCT, downstream
	539-Fb	AACATTGGTTTGATTTCTTaTTTAGGTA	Introduction of point mutation TCT539TAT, upstream
	539-Rb	CATAAATACCTAAAtAAGAAATCAAACCA	Introduction of point mutation TCT539TAT, downstream
	cfxA-F	GCCAGTCATATCATTGACAGTGA	Identification shuttle plasmid pLMF03, upstream
	cfxB-R	TATGCGCAACATATTGTGACG	Identification shuttle plasmid pLMF03, downstream
	rpoBF-F	CATTGGCTGCAGGTCGACTT	Sequencing rpoB full-length sequence, upstream
	rpoBF-F	GGCACGTTCCAGTTCTTTCA	Sequencing rpoB full-length sequence, downstream
	DDRD-F	AGACCCTACCAACTCA	Sequencing rifampin resistance determining region of the rpoB gene, upstream
	DDRD-R	TCCTCATCTTCTGCGT	Sequencing rifampin resistance determining region of the rpoB gene, downstream
	a. Underlined CCATGG is NcoI restriction site, and underlined CTCGAG is XhoI restriction site in primer sequences.
	b. Lowercase letters are mutated bases in primer sequences.
